# Supplementary material for: A Global Study on the Correlates of Gross Domestic Product (GDP) and COVID-19 Vaccine Distribution
Source: Vaccines (Basel). 2022 Feb 10;10(2):266. doi: 10.3390/vaccines10020266 (PMC8879784; doi:10.3390/vaccines10020266)
Supplement: Supplementary file 1 [file vaccines-10-00266-s001.zip]

Archive with 1 entries (1 files):
- vaccines-1557202-supplementary.pdf
